# Supplementary material for: Detecting type 2 diabetes mellitus cognitive impairment using whole-brain functional connectivity
Source: Sci Rep. 2023 Mar 9;13:3940. doi: 10.1038/s41598-023-28163-5 (PMC9998866; doi:10.1038/s41598-023-28163-5)
Supplement: Supplementary file 1 — Supplementary Information. [file 41598_2023_28163_MOESM1_ESM.zip]

Archive with 3 entries (3 files):
- supplement document/511feature_number.xlsx
- supplement document/label_4005.xlsx
- supplement document/XGBoost_group12_group13_group123_results.xlsx
