# Supplementary material for: Detecting type 2 diabetes mellitus cognitive impairment using whole-brain functional connectivity
Source: Sci Rep. 2023 Mar 9;13:3940. doi: 10.1038/s41598-023-28163-5 (PMC9998866; doi:10.1038/s41598-023-28163-5)
Supplement: Supplementary file 1 — Supplementary Information. [file 41598_2023_28163_MOESM1_ESM.zip › supplement document/511feature_number.xlsx]

## Sheet: Sheet1
511 Differential Brain Connectivity Serial Numbers
No	index
1	2395
2	356
3	2019
4	2277
5	1429
6	2772
7	330
8	357
9	1244
10	2116
11	2211
12	2327
13	2397
14	2773
15	2774
16	3636
17	2403
18	3551
19	1485
20	2396
21	40
22	835
23	2400
24	2194
25	3552
26	3632
27	1540
28	2084
29	2392
30	2488
31	2195
32	1128
33	1345
34	2329
35	2847
36	231
37	2261
38	1147
39	3402
40	2115
41	2363
42	2846
43	1425
44	2335
45	3978
46	1421
47	1894
48	2260
49	3569
50	1195
51	3320
52	1450
53	3200
54	612
55	1838
56	3661
57	1148
58	2332
59	2631
60	1504
61	3196
62	1079
63	2423
64	525
65	1502
66	2196
67	2324
68	3359
69	3567
70	2627
71	44
72	2418
73	3542
74	1500
75	2559
76	3493
77	1245
78	2925
79	2643
80	2924
81	1173
82	2446
83	2775
84	2848
85	756
86	1196
87	2328
88	2450
89	2657
90	305
91	2274
92	3650
93	1486
94	2401
95	3693
96	331
97	468
98	786
99	2208
100	2921
101	3216
102	758
103	1971
104	2295
105	3417
106	2347
107	2467
108	2478
109	2520
110	3136
111	3199
112	2659
113	709
114	770
115	1294
116	1422
117	1431
118	2364
119	2399
120	3198
121	28
122	1426
123	578
124	1423
125	2210
126	2404
127	3039
128	3215
129	3587
130	263
131	1183
132	2430
133	2564
134	3151
135	1596
136	1708
137	2589
138	2037
139	2049
140	2053
141	2436
142	2446
143	2481
144	2990
145	2050
146	2210
147	2276
148	2330
149	2343
150	2344
151	2419
152	2447
153	2448
154	2449
155	2516
156	2772
157	2912
158	2914
159	2916
160	2988
161	2056
162	2072
163	2117
164	2423
165	2451
166	2773
167	2846
168	2891
169	2925
170	2967
171	3225
172	3551
173	310
174	2055
175	2059
176	2398
177	2403
178	2411
179	2418
180	2425
181	2477
182	2506
183	2547
184	2911
185	2913
186	2992
187	1322
188	2123
189	2124
190	2320
191	2483
192	2518
193	2551
194	2847
195	2879
196	3398
197	1323
198	2054
199	2066
200	2071
201	2427
202	2450
203	2519
204	2989
205	3068
206	3153
207	3501
208	2038
209	2057
210	2060
211	2106
212	2113
213	2424
214	2465
215	2489
216	2517
217	2529
218	2549
219	2861
220	2921
221	2926
222	3399
223	438
224	2101
225	2387
226	2388
227	2497
228	2503
229	2892
230	2924
231	3146
232	3495
233	3639
234	794
235	2064
236	2105
237	2316
238	2440
239	2479
240	2555
241	2923
242	2987
243	3386
244	424
245	2058
246	2354
247	2528
248	2535
249	2865
250	2955
251	468
252	790
253	1325
254	1429
255	2111
256	2319
257	2358
258	2426
259	2429
260	2495
261	2699
262	3819
263	3987
264	2115
265	2412
266	2422
267	2467
268	2488
269	2871
270	3818
271	628
272	2128
273	2554
274	2700
275	2862
276	3002
277	3152
278	3393
279	3733
280	3988
281	2063
282	2078
283	2335
284	2480
285	2541
286	2102
287	2399
288	2439
289	2482
290	2485
291	2937
292	2947
293	2960
294	3001
295	3869
296	2047
297	2437
298	2441
299	2505
300	2938
301	3000
302	3640
303	3893
304	795
305	1430
306	2400
307	2499
308	2504
309	3732
310	1276
311	2376
312	2968
313	3075
314	3147
315	3392
316	796
317	815
318	2121
319	2360
320	2428
321	2493
322	2553
323	2868
324	2883
325	2890
326	2959
327	3480
328	594
329	1592
330	2444
331	2459
332	325
333	2070
334	2627
335	2935
336	2999
337	3312
338	220
339	1316
340	2364
341	2884
342	816
343	1537
344	2075
345	2515
346	3074
347	3270
348	3899
349	703
350	2190
351	2421
352	2433
353	2552
354	2859
355	3305
356	3994
357	788
358	2286
359	2438
360	2966
361	179
362	836
363	2127
364	819
365	2065
366	2073
367	2074
368	2471
369	2476
370	2484
371	2880
372	2941
373	2944
374	818
375	1277
376	2017
377	2018
378	2033
379	2034
380	2434
381	2435
382	2501
383	2537
384	2628
385	2922
386	3158
387	3310
388	2384
389	3468
390	3481
391	3642
392	1377
393	1425
394	2208
395	2325
396	3473
397	779
398	1378
399	1739
400	2062
401	2393
402	2458
403	2514
404	2742
405	75
406	286
407	2114
408	2206
409	2328
410	2331
411	2357
412	2530
413	2531
414	2965
415	3237
416	2420
417	2765
418	2936
419	3231
420	2332
421	2375
422	3175
423	3552
424	629
425	2041
426	2461
427	3523
428	3641
429	3957
430	1294
431	2430
432	2532
433	2942
434	3557
435	3626
436	3801
437	830
438	1811
439	2036
440	2119
441	2455
442	2533
443	2957
444	3607
445	3727
446	665
447	2035
448	2545
449	2956
450	2061
451	2404
452	2491
453	2858
454	2116
455	2211
456	2396
457	2997
458	3080
459	3159
460	499
461	2543
462	3865
463	3993
464	1648
465	1738
466	2069
467	2103
468	2478
469	2958
470	2982
471	3232
472	3558
473	504
474	2302
475	2525
476	3317
477	2315
478	2470
479	2496
480	2511
481	3650
482	2886
483	3230
484	3726
485	834
486	1961
487	2867
488	2881
489	15
490	503
491	820
492	1483
493	2409
494	2775
495	2863
496	2910
497	234
498	2023
499	2076
500	2502
501	2866
502	2986
503	3813
504	2431
505	2475
506	2882
507	459
508	2136
509	2494
510	2943
511	2962
