# Supplementary material for: Detecting type 2 diabetes mellitus cognitive impairment using whole-brain functional connectivity
Source: Sci Rep. 2023 Mar 9;13:3940. doi: 10.1038/s41598-023-28163-5 (PMC9998866; doi:10.1038/s41598-023-28163-5)
Supplement: Supplementary file 1 — Supplementary Information. [file 41598_2023_28163_MOESM1_ESM.zip › supplement document/label_4005.xlsx]

## Sheet: label
4005 connections and corresponding sequence numbers of brain regions
index	1	2	3	4	5	6	7	8	9	10	11	12	13	14	15	16	17	18	19	20	21	22	23	24	25	26	27	28	29	30	31	32	33	34	35	36	37	38	39	40	41	42	43	44	45	46	47	48	49
roix, roiy	1, 2	1, 3	2, 3	1, 4	2, 4	3, 4	1, 5	2, 5	3, 5	4, 5	1, 6	2, 6	3, 6	4, 6	5, 6	1, 7	2, 7	3, 7	4, 7	5, 7	6, 7	1, 8	2, 8	3, 8	4, 8	5, 8	6, 8	7, 8	1, 9	2, 9	3, 9	4, 9	5, 9	6, 9	7, 9	8, 9	1, 10	2, 10	3, 10	4, 10	5, 10	6, 10	7, 10	8, 10	9, 10	1, 11	2, 11	3, 11	4, 11
[truncated: 3,956 more columns]

## Sheet: Sheet11
75
179
198
200
220
286
310
424
445
459
475
503
504
520
594
628
629
665
701
703
779
784
787
788
790
793
795
799
815
816
818
820
836
1214
1276
1292
1312
1316
1323
1377
1425
1430
1537
1604
1648
1807
1818
1867
1871
1961
2017
2023
2027
2031
2034
2036
2038
2042
2047
2049
2053
2055
2057
2059
2061
2063
2064
2066
2070
2072
2074
2076
2078
2080
2084
2100
2102
2105
2111
2113
2115
2117
2119
2121
2123
2127
2135
2138
2186
2191
2208
2211
2256
2276
2286
2290
2315
2319
2325
2335
2343
2354
2358
2364
2384
2388
2398
2400
2404
2409
2411
2418
2421
2424
2426
2428
2433
2437
2440
2444
2447
2449
2450
2451
2465
2477
2480
2483
2485
2495
2499
2506
2516
2518
2528
2535
2547
2551
2555
2700
2765
2773
2846
2858
2860
2862
2865
2867
2871
2880
2883
2890
2891
2911
2913
2916
2921
2924
2926
2936
2938
2942
2947
2956
2959
2965
2967
2987
2988
2990
2992
3000
3002
3069
3075
3142
3146
3152
3159
3212
3226
3237
3270
3310
3386
3392
3398
3468
3480
3493
3495
3501
3509
3547
3552
3579
3607
3626
3635
3639
3732
3818
3819
3866
3869
3899
3957
3987
3988
3993
3994
