# Supplementary material for: Detecting type 2 diabetes mellitus cognitive impairment using whole-brain functional connectivity
Source: Sci Rep. 2023 Mar 9;13:3940. doi: 10.1038/s41598-023-28163-5 (PMC9998866; doi:10.1038/s41598-023-28163-5)
Supplement: Supplementary file 1 — Supplementary Information. [file 41598_2023_28163_MOESM1_ESM.zip › supplement document/XGBoost_group12_group13_group123_results.xlsx]

## Sheet: division
Five randomly selected classification results in T2DM-NCI and T2DM-MCI
T2DM-NCI vs T2DM-MCI		ACC	F1	SEN	SPE	PRE
fold	316	0.88372	0.73684	0.58333	1	1
fold	5069	0.88372	0.73684	0.58333	1	1
fold	8536	0.88372	0.7619	0.66667	0.96774	0.88889
fold	9593	0.88372	0.7619	0.66667	0.96774	0.88889
fold	3607	0.86047	0.7	0.58333	0.96774	0.875
	mean	87.907	73.9496	61.6666	98.0644	93.0556
	std	1.03977	2.53866	4.56472	1.76695	6.36465
Abbreviations: ACC: accuracy; AUC: the area under the receiver operating characteristic curve; SEN: sensitivity; SPE: specificity; PRE: precision.
Five randomly selected classification results in T2DM-NCI and NC
T2DM-NCI vs NC		ACC	F1	SEN	SPE	PRE
fold	7183	0.81481	0.7619	0.69565	0.90323	0.84211
fold	8539	0.7963	0.78431	0.86957	0.74194	0.71429
fold	1251	0.7963	0.76596	0.78261	0.80645	0.75
fold	4203	0.7963	0.75556	0.73913	0.83871	0.77273
fold	2179	0.7963	0.74419	0.69565	0.87097	0.8
	mean	80.0002	76.2384	75.6522	83.226	77.5826
	std	0.827792	1.47594	7.2756	6.20497	4.85829
Abbreviations: ACC: accuracy; AUC: the area under the receiver operating characteristic curve; SEN: sensitivity; SPE: specificity; PRE: precision.
Five randomly selected classification results in three groups
T2DM-NCI vs T2DM-NCI vs NC		ACC	F1	SEN	SPE	PRE
fold	3469	0.71212	0.69364	0.71212	0.79228	0.72028
fold	961	0.69697	0.68196	0.69697	0.77886	0.70925
fold	2737	0.69697	0.6694	0.69697	0.76292	0.71698
fold	2241	0.68182	0.67904	0.68182	0.79618	0.6824
fold	5117	0.68182	0.68158	0.68182	0.77665	0.71631
	mean	69.394	68.1124	69.394	78.1378	70.9044
	std	1.26754	0.86509	1.26754	1.3298	1.5427
Abbreviations: ACC: accuracy; AUC: the area under the receiver operating characteristic curve; SEN: sensitivity; SPE: specificity; PRE: precision.
Classification results
	ACC	F1	SEN	SPE	PRE
T2DM-NCI vs T2DM-MCI	87.91±1.04	73.95±2.54	61.67±4.56	98.06±1.77	93.06±6.36
T2DM-NCI vs NC	80.00±0.83	76.24±1.48	75.65±7.28	83.23±6.20	77.58±4.86
T2DM-NCI vs T2DM-NCI vs NC	69.39±1.27	68.11±0.87	69.39±1.27	78.14±1.33	70.90±1.54
Abbreviations: ACC: accuracy; AUC: the area under the receiver operating characteristic curve; SEN: sensitivity; SPE: specificity; PRE: precision.
